# Supplementary material for: Characteristics of LGBTQ+ Patients and Their Care in Comparison with Heterosexual Individuals: What Is Important for the OBGYN?
Source: Medicina (Kaunas). 2025 Jul 2;61(7):1209. doi: 10.3390/medicina61071209 (PMC12298139; doi:10.3390/medicina61071209)
Supplement: Supplementary file 1 [file medicina-61-01209-s001.zip]

Archive with 8 entries (8 files):
- Table S1. Sexual identity.pdf
- Table S2. Reasons for birth control pill usage.pdf
- Table S3. Libido changes.pdf
- Table S4. Reasons for the first OBGYN appointment.pdf
- Table S5. Physical activity.pdf
- Table S6. Frequency of regular sports.pdf
- Table S7. Urinary tract infections.pdf
- Table S8. BMI.pdf
